# Supplementary material for: Fertility-Associated Polymorphism within Bovine ITGβ5 and Its Significant Correlations with Ovarian and Luteal Traits
Source: Animals (Basel). 2021 May 28;11(6):1579. doi: 10.3390/ani11061579 (PMC8228251; doi:10.3390/ani11061579)
Supplement: Supplementary file 1 [file animals-11-01579-s001.zip]

Archive with 1 entries (1 files):
- animals-1179266-supplementary.pdf
